# Supplementary material for: Fall Detection in Elderly People: A Systematic Review of Ambient Assisted Living and Smart Home-Related Technology Performance
Source: Sensors (Basel). 2025 Oct 23;25(21):6540. doi: 10.3390/s25216540 (PMC12609574; doi:10.3390/s25216540)
Supplement: Supplementary file 1 [file sensors-25-06540-s001.zip]

Archive with 1 entries (1 files):
- sensors-3891601-supplementary.xlsx
