# Supplementary material for: Fall Detection in Elderly People: A Systematic Review of Ambient Assisted Living and Smart Home-Related Technology Performance
Source: Sensors (Basel). 2025 Oct 23;25(21):6540. doi: 10.3390/s25216540 (PMC12609574; doi:10.3390/s25216540)
Supplement: Supplementary file 1 [file sensors-25-06540-s001.zip › sensors-3891601-supplementary.xlsx]

## Sheet: Database
Wearable / not wearable / hybride	Authors	Acc	Spec	Sens	Precision	F1	Time parameters
Wearable	Agrawal et al., 2023 [77]	Random Oversampling SVM: 75% Random Oversampling RF: 81% Random Oversampling LR: 75% Random Oversampling NB: 75% Random Oversampling DT: 75% Random Oversampling kNN: 74% SMOTE SVM: 76% SMOTE RF: 78% SMOTE LR: 76% SMOTE NB: 75% SMOTE DT: 78% SMOTE kNN: 73%	Random Oversampling SVM: 77% Random Oversampling RF: 88% Random Oversampling LR: 76% Random Oversampling NB: 76% Random Oversampling DT: 84% Random Oversampling kNN: 77% SMOTE SVM: 76% SMOTE RF: 83% SMOTE LR: 76% SMOTE NB: 76% SMOTE DT: 79% SMOTE kNN: 76%	Random Oversampling SVM: 66% Random Oversampling RF: 56% Random Oversampling LR: 74% Random Oversampling NB: 72% Random Oversampling DT: 72% Random Oversampling kNN: 66% SMOTE SVM: 67% SMOTE RF: 62% SMOTE LR: 75% SMOTE NB: 73% SMOTE DT: 66% SMOTE kNN: 74%
Wearable	Al-Hassani et al., 2023 [43]	Acc = 98.615%	Spec = 95.2%		precision = 98.9%,	F1 score = 97.1%
Wearable	Ankalaki et al., 2024 [78]	Acc: UCIHAR = 99,68% Opportinity = 99,78% PAMPA2 = 95,14% Daphnet Gait = 98,48% UP-Fall = 97,28% SIMADL = 98,0%					Training time UCI-HAR dataset RELU: 10750s LRELU: 11500s ELU: 14000s SELU: 17000s SWISH: 18500s MISH: 15500s LISHT: 22500s OP-TANISH: 26000s Training time OPP dataset RELU: 9500s LRELU: 10000s ELU: 11000s SELU: 13200s SWISH: 14500s MISH: 11500s LISHT: 16000s OP-TANISH: 18500s Training time Pampa2 dataset RELU: 800s LRELU: 900s ELU: 900s SELU: 950s SWISH: 1000s MISH: 1000s LISHT: 1050s OP-TANISH: …
Wearable	Bourke et al., 2007 [79]		Trunk: 100% Thigh: 83,33%
Wearable	Bourke et al., 2008 [80]	1	1	1
Wearable	Butt et al., 2021 [81]	CNN - Split1: ACC = 98,2% CNN - Split2: ACC = 97,4% CNN - Split3 ACC = 96,5% Average = 97,36%
Wearable	Chandramouli et al., 2024 [82]	Acc = 99,5%
Wearable	Chelli et al., 2019 [83]	Acceleration only K-NN: 81,2% Acceleration only ANN: 87,8% Acceleration only QSVM: 93,2% Acceleration only EBT: 94,1% Overall K-NN: 85,8% Overall ANN: 91,8% Overall QSVM: 96,1% Overall EBT: 97,7%			1
Wearable	Chen et al., 2018 [84]		Hung ta computer M8: 82,86% Samsung S5: 93,30% Sony Z3: 95,71% Apple Iphone 6: 91,42%	Hung ta computer M8: 81,76% Samsung S5: 91,70% Sony Z3: 93,3% Apple Iphone 6: 93,30%
Wearable	Gibson et al., 2016 [47]	ANN: 92,2% K-NN: 97,5% RBF: 95,0% PPCA: 92,2% LDA: 94,7% VM: 95,3% CM: 99,3% CVM: 99,3%	ANN: 90,4% K-NN: 97,4% RBF: 92,4% PPCA: 90,2% LDA: 94,6% VM: 91,0% CM: 99,7% CVM: 99,7%	ANN: 93,8% K-NN: 91,6% RBF: 97,3% PPCA: 93,9% LDA: 95,0% VM: 99,0% CM: 99,0% CVM: 99,0%	ANN: 91,8% K-NN: 96,6% RBF: 93,6% PPCA: 91,7% LDA: 95,0% VM: 92,6% CM: 99,6% CVM: 99,6%	ANN: 92,8% K-NN: 94,0% RBF: 95,4% PPCA: 92,8% LDA: 95,0% VM: 95,7% CM: 99,3% CVM: 99,3%
Wearable	Gulati et al., 2021 [49]	DATASET 1 Baseline RF: 87,80% DATASET 1 RF & CleAR: 87,80% DATASET 1 RF & CleFAR: 87,80% DATASET 1 Baseline SVM: 79,01% DATASET 1 SVM & CleAR: 80,41% DATASET 1 SVM & CleFAR: 82,43% DATASET 1 Baseline NB: 74,56% DATASET 1 NB & CleAR: 74,56% DATASET 1 NB & CleFAR: 79,58% DATASET 1 Baseline DT: 72,50% DATASET 1 DT & CLeAR: 73,80% DATASET 1 DT & CLeFAR: 72,50% DATASET 1 Baseline ANN: 85,90% DATASET 1…	DATASET 1 Baseline RF: 87,93% DATASET 1 RF & CleAR: 87,93% DATASET 1 RF & CleFAR: 87,93% DATASET 1 Baseline SVM: 78,76% DATASET 1 SVM & CleAR: 82,55% DATASET 1 SVM & CleFAR: 84,30% DATASET 1 Baseline NB: 76,86% DATASET 1 NB & CleAR: 76,86% DATASET 1 NB & CleFAR: 79,41% DATASET 1 Baseline DT: 72,50% DATASET 1 DT & CLeAR: 74,88% DATASET 1 DT & CLeFAR: 74,88% DATASET 1 Baseline ANN: 86,41% DATASET 1…		DATASET 1 Baseline RF: 84,57% DATASET 1 RF & CleAR: 84,57% DATASET 1 RF & CleFAR: 84,57% DATASET 1 Baseline SVM: 80,84% DATASET 1 SVM & CleAR: 81,90% DATASET 1 SVM & CleFAR: 82,89% DATASET 1 Baseline NB: 75,69% DATASET 1 NB & CleAR: 75,69% DATASET 1 NB & CleFAR: 77,81% DATASET 1 Baseline DT: 74,11% DATASET 1 DT & CLeAR: 76,90% DATASET 1 DT & CLeFAR: 76,90% DATASET 1 Baseline ANN: 84,33% DATASET 1…	DATASET 1 Baseline RF: 85,38% DATASET 1 RF & CleAR: 85,38% DATASET 1 RF & CleFAR: 85,38% DATASET 1 Baseline SVM: 72,58% DATASET 1 SVM & CleAR: 76,33% DATASET 1 SVM & CleFAR: 77,91% DATASET 1 Baseline NB: 76,91% DATASET 1 NB & CleAR: 76,91% DATASET 1 NB & CleFAR: 81,93% DATASET 1 Baseline DT: 71,91% DATASET 1 DT & CLeAR: 72,80% DATASET 1 DT & CLeFAR: 72,80% DATASET 1 Baseline ANN: 82,55% DATASET 1…	Dataset 1 Testing time (ms) Training time (ms) NB & CleFar 1,8 1,3 RF & CleFar 0,6 6,8 SVM & CleFar 34,1 22,4 DT & CleFar 6,3 1,5 Ann & CleFar 21,3 15,6 Dataset 2 NB & CleFar 1,2 0,9 RF & CleFar 0,4 10,4 SVM & CleFar 20,9 40,3 DT & CleFar 2,1 2,4 Ann & CleFar 35,2 25,4 Dataset 3 NB & CleFar 1,2 1,9 RF & CleFar 0,4 11,3 SVM & CleFar 25,7 36,7 DT & CleFar 2,0 0,9 Ann & CleFar 23,8 19,8
Wearable	He et al., 2016 [34]		K-NN: 91,1% Native Bayes: 98,3% Bayes Net: 97,6% ANN: 98,7% DT: 98,3% Ensemble Bagging: 97,8% Ripper: 98,0%	K-NN: 93,8% Native Bayes: 95,2% Bayes Net: 91,8% ANN: 93,8% DT: 91,1% Ensemble Bagging: 91,8% Ripper: 93,8%
Wearable	He et al., 2017 [85]	K-NN: 95,5% Naive Bayes: 95,5% Bayes Network: 95,67% DT: 92,33% Ensemble Bagging: 92,17%	K-NN: 96,00% Naive Bayes: 94,25% Bayes Network: 95,0% DT: 91,5% Ensemble Bagging: 92,75%	K-NN: 97,0% Naive Bayes: 99,50% Bayes Network: 99,0% DT: 99,0% Ensemble Bagging: 99,0%
Wearable	Jahanjoo et al., 2020 [15]		Method 1 (Figueiredo 2016): 85,95% Method 2 (Figueiredo 2016): 85,26% Method 3 (Figueiredo 2016): 87,72% Method 1 (Vavoulas et al 2014) : 100% Method 2 (Vavoulas et al 2014) : 100% Method 3 (Vavoulas et al 2014) : 100% Fakhurddin et al 2017: N/A Musci et al 2018 et Torti et al 2018: 98,73% Pena Queralta et al 2019: 1,90% Proposed method: 100%	Method 1 (Figueiredo 2016): 100% Method 2 (Figueiredo 2016): 100% Method 3 (Figueiredo 2016): 100% Method 1 (Vavoulas et al 2014): 55% Method 2 (Vavoulas et al 2014): 39% Method 3 (Vavoulas et al 2014): 71% Fakhurddin et al 2017): 92,3% Musci et al 2018 et Torti et al 2018: 97,93% Pena Queralta et al 2019: 62,35% Proposed method: 99,7%
Wearable	Jantaraprim et al., 2012 [86]		Young: 98,4% Elderly: 98,7%	Young: 97,0% Elderly: 97,6%
Wearable	Kerdegari et al., 2015 [87]	Overall: 91,25% Fall: 91,6%	Overall: 88,88% Fall: 91,07%	Overall: 93,18% Fall: 92,03%
Wearable	Khojasteh et al., 2018 [88]	NN: 83,17% DT: 93,85% RBS: 90,29% SVM: 95,47%	NN: 82,49% DT: 93,94% RBS: 90,24% SVM: 95,96%	NN: 100% DT: 91,67% RBS: 91,67% SVM: 83,33%	NN: 18,75% DT: 37,93% RBS: 27,50% SVM: 45,45%
Wearable	Kraft et al., 2020 [89]	MobiFall [31]: 87,5% MobiFall[34]: 97,29% MUMA [35]: 84,1% MUMA [36]: ACC=92% Smartfall [20)]: 85% Notch [20]: 93% Farseiing [20]: 99% Smartfall [32)]: 99,7% Notch [32]: 99,7% SisFall [37)]: 99,75% SisFall [38)]: 97,16% SisFall [39)]: 98% SisFall [33)]: 99,94%	Notch: 85,3% MUMA: 91% Sim Fall: 90,2% SmartWatch: 98,2% Smarfall: 97,5% UpFall: 94%		Notch: 85,4% MUMA: 92,6% Sim Fall: 90,8% SmartWatch: 98,2% Smarfall: 97,6% UpFall: 95,2%	Notch: 82,6% MUMA: 91,2% Sim Fall: 90,2% SmartWatch: 98,2% Smarfall: 97,5% UpFall: 94,2%
Wearable	Liaqat et al., 2021 [90]	LR: 98,73% RF: 82% K-NN: 79,53% SVM: 96,48% DT: 75,49% MLP: 94,51% ADA-Boost: 65,7% Ensemble Blending: 98,69% Ensemble Bagging: 96,6% QDAC: - CNN: 93,58% LSTM: 95,46% Ensemble Stacking: 96,59% Ronao et al [53]: 95,43% Wong et al[69]: 81,58% Jiang et al [68]: 96,23% Hassan et al [70]: 90,07% Murad et al [71]: 90,07% Our approach: 98,23%	LR: 98% RF: 91% K-NN: 78% SVM: 39% DT: 74% MLP: 93% ADA-Boost: 64% Ensemble Blending: 97% Ensemble Bagging: 95% QDAC: 97% CNN: 92% LSTM: 94% Ensemble Stacking: 95% Ronao et al [53]: 95% Wong et al[69]: 80% Jiang et al [68]: 96% Hassan et al [70]: 89% Murad et al [71]: 89% Our approach: 97%		LR: 98% RF: 92% K-NN: 79% SVM: 96% DT: 75% MLP: 94% ADA-Boost: 65% Ensemble Blending: 98% Ensemble Bagging: 96% QDAC: 98% CNN: 93% LSTM: 95% Ensemble Stacking: 96% Ronao et al [53]: 95% Wong et al[69]: 81% Jiang et al [68]: 96% Hassan et al [70]: 94% Murad et al [71]: 89% Our approach: 98%	LR: 98% RF: 92% K-NN: 79% SVM: 55% DT: 75% MLP: 94% ADA-Boost: 65% Ensemble Blending: 98% Ensemble Bagging: 96% QDAC: 98% CNN: 93% LSTM: 95% Ensemble Stacking: 96% Ronao et al [53]: 95% Wong et al[69]: 81% Jiang et al [68]: 96% Hassan et al [70]: 89% Murad et al [71]: 89% Our approach: 98%
Wearable	Martins et al., 2022 [91]	ML Model +FSM + K-NN + relief f (0,5 s with 80% overlap): 98,22% ML Model +FSM + K-NN + relief f (1 s with 80% overlap): 97,27% ML Model +FSM + K-NN + relief f (1,5 s with 80% overlap): 96,30% ML Model +FSM + K-NN + relief f (2 s with 80% overlap): 95,33% Ensemble + PCA (0,5 s with 80% overlap): 96,53% Ensemble + PCA (1 s with 80% overlap): 95,44% Ensemble + PCA (1,5 s with 80% overlap): 95,01% E…	ML Model +FSM + K-NN + relief f (0,5 s with 80% overlap): 99,90% ML Model +FSM + K-NN + relief f (1 s with 80% overlap): 99,84% ML Model +FSM + K-NN + relief f (1,5 s with 80% overlap): 99,79% ML Model +FSM + K-NN + relief f (2 s with 80% overlap): 99,74% Ensemble + PCA (0,5 s with 80% overlap): 99,79% Ensemble + PCA (1 s with 80% overlap): 99,73% Ensemble + PCA (1,5 s with 80% overlap): 99,71% E…	ML Model +FSM + K-NN + relief f (0,5 s with 80% overlap): 95,20% ML Model +FSM + K-NN + relief f (1 s with 80% overlap): 92,90% ML Model +FSM + K-NN + relief f (1,5 s with 80% overlap): 91,73% ML Model +FSM + K-NN + relief f (2 s with 80% overlap): 90,53% Ensemble + PCA (0,5 s with 80% overlap): 88,94% Ensemble + PCA (1 s with 80% overlap): 85,97% Ensemble + PCA (1,5 s with 80% overlap): 85,60% E…		ML Model +FSM + K-NN + relief f (0,5 s with 80% overlap): 95,62% ML Model +FSM + K-NN + relief f (1 s with 80% overlap): 93,34% ML Model +FSM + K-NN + relief f (1,5 s with 80% overlap): 91,41% ML Model +FSM + K-NN + relief f (2 s with 80% overlap): 89,44% Ensemble + PCA (0,5 s with 80% overlap): 91,29% Ensemble + PCA (1 s with 80% overlap): 88,43% Ensemble + PCA (1,5 s with 80% overlap): 87,64% E…	K-NN + relief f (0,5 s with 80% overlap): Train = 4.36s Test = 213,588.88s (1 s with 80% overlap): Train = 4.18s Test = 66,782.58s (2 s with 80% overlap): Train = 4.09s Test = 6752.47s Ensemble + PCA (0,5 s with 80% overlap): Train = 829.55s Test = 15.99s (1 s with 80% overlap): Train = 279,03s Test = 8,54s (2 s with 80% overlap): Train = 100,23s Test = 3,94s
Wearable	Mauldin et al., 2018 [41]	Smartwatch NB: 65% Smartwatch SVM: 73% Smartwatch Deep: 85% Notch NB: 97% Notch SVM: 96% Notch Deep: 99% Farseeing NB: 87% Farseeing SVM: 99% Farseeing Deep: 99% Overall NB: 64% Overall SVM: 56% Overall Deep: 70%		Smartwatch NB: 92% Smartwatch SVM: 86% Smartwatch Deep: 100% Notch NB: 89% Notch SVM: 80% Notch Deep: 89% Farseeing NB: 82% Farseeing SVM: 55% Farseeing Deep: 100% Overall NB: 66% Overall SVM: 26% Overall Deep: 86%	Smartwatch NB: 60% Smartwatch SVM: 68% Smartwatch Deep: 77% Notch NB: 58% Notch SVM: 53% Notch Deep: 79% Farseeing NB: 0,5% Farseeing SVM: 44% Farseeing Deep: 37% Overall NB: 62% Overall SVM: 62% Overall Deep: 64%
Wearable	Medrano et al., 2017 [92]		KDE: 96,7% SVM: 95,5%	KDE: 97,9% SVM: 96,4%
Wearable	Miah et al., 2024 [93]	USC-HAD dataset SVM[85]: 89,41% USC-HAD dataset HMM[86]: 94,53% USC-HAD dataset Genetic Algo [87]: 95,56% USC-HAD dataset GRU: 84,61% USC-HAD dataset GRU-attention [36]: 95,81% USC-HAD dataset CNN-GRU[35]: 89,63% USC-HAD dataset LSTM: 84,28% USC-HAD dataset Attention-LSTM: 86,28% USC-HAD dataset BilSTM: 89,46% USC-HAD dataset CNN-LSTM [40][41]: 93,47% USC-HAD dataset CNN_BilSTM[42]: 94,48% USC-HA…		USC-HAD dataset SVM[85]: 82% USC-HAD dataset HMM[86]: 90,15% USC-HAD dataset Genetic Algo [87]: 93,23% USC-HAD dataset GRU: 78,13% USC-HAD dataset GRU-attention [36]: 94,2% USC-HAD dataset CNN-GRU35] [: 83,94% USC-HAD dataset LSTM: 76,63% USC-HAD dataset Attention-LSTM: 79,45% USC-HAD dataset BilSTM: 85,70% USC-HAD dataset CNN-LSTM [40][41]: 89,88% USC-HAD dataset CNN_BilSTM[42]: 91,02% USC-HAD d…	USC-HAD dataset SVM[85]: 86,41% USC-HAD dataset HMM[86]: 91,99% USC-HAD dataset Genetic Algo [87]: 93,81% USC-HAD dataset GRU: 93,81% USC-HAD dataset GRU-attention [36]: 94,31% USC-HAD dataset CNN-GRU[35]: 84,85% USC-HAD dataset LSTM: 79,55% USC-HAD dataset Attention-LSTM: 82,52% USC-HAD dataset BilSTM: 86,44% USC-HAD dataset CNN-LSTM [40][41]: 90,30% USC-HAD dataset CNN_BilSTM[42]: 90,62% USC-HA…	USC-HAD dataset SVM[85]: 80,33% USC-HAD dataset HMM[86]: 90,19% USC-HAD dataset Genetic Algo [87]: 93,45% USC-HAD dataset GRU: 79,05% USC-HAD dataset GRU-attention [36]: 94,12% USC-HAD dataset CNN-GRU[35]: 84,09% USC-HAD dataset LSTM: 77,09% USC-HAD dataset Attention-LSTM: 79,94% USC-HAD dataset BilSTM: 85,77% USC-HAD dataset CNN-LSTM [40][41]: 89,83% USC-HAD dataset CNN_BilSTM[42]: 90,05% USC-HA…
Wearable	Nyan et al., 2008 [94]		1	0.952
Wearable	Özdemir et al., 2014 [76]	K-NN: 99,91% LSM: 99,65% SVM: 99,48% BDM: 99,26% DTW: 97,85% ANN: 95,68%	K-NN: 99,79% LSM: 99,22% SVM: 99,38% BDM: 98,51% DTW: 96,83% ANN: 93,44%	K-NN: 100% LSM: 100% SVM: 99,56% BDM: 99,86% DTW: 98,67% ANN: 97,67%			Training K-NN: 318,2 ms Training LSM: 2,2 ms Training SVM: 893,7 ms Training BDM: 1,9 ms Training DTW: 2,5 ms Training ANN: 10089,0 ms Testing K-NN: 76,6 ms Testing LSM: 32,7 ms Testing SVM: 16,2 ms Testing BDM: 72,6 ms Testing DTW: 33816,6 ms Testing ANN: 13,5 ms
Wearable	Özdemir et al., 2016 [95]	K-NN: 99,21% BDM: 97,77% SVM: 97,49% LSM: 96,64% DTW: 95,64% ANN: 94,58% Waist K-NN: 99,87% Right Thigh K-NN: 99,61% Chest K-NN: 99,6% Head K-NN: 99,5% Right Thigh SVM: 99,27% Waist BDM: 99,24%		0.942
Wearable	Pan et al., 2021 [96]	Waist : 100% Shoulder: 95% Foot: 88%	Waist: 100% Shoulder: 90% Foot: 78%	Waist: 100% Shoulder: 100% Foot: 100%
Wearable	Putra et al., 2018 [97]			Cogent EvenT-ML CART: 92,4% Cogent CCA CART: 84,6% Cogent FNSW CART: 92,4% Cogent FOSW CART: 94,6% SisFall EvenT-ML CART: 92,5% SisFall CCA CART: 84,6% SisFall FNSW CART: 99,8% SisFall FOSW CART: 99,9% Cogent EvenT-ML K-NN: 93,2% Cogent CCA K-NN: 88,8% Cogent FNSW K-NN: 89,9% Cogent FOSW K-NN: 91,1% SisFall EvenT-ML K-NN: 94,5% SisFall CCA K-NN: 87,7% SisFall FNSW K-NN: 99,9% SisFall FOSW K-NN: 1…	Cogent EvenT-ML CART: 91,4% Cogent CCA CART: 86,6% Cogent FNSW CART: 45,5% Cogent FOSW CART: 41,2% SisFall EvenT-ML CART: 83,5% SisFall CCA CART: 82,9% SisFall FNSW CART: 52,3% SisFall FOSW CART: 51,1% Cogent EvenT-ML K-NN: 95,6% Cogent CCA K-NN: 83,1% Cogent FNSW K-NN: 72,6% Cogent FOSW K-NN: 66,3% SisFall EvenT-ML K-NN: 87,5% SisFall CCA K-NN: 81,1% SisFall FNSW K-NN: 53,5% SisFall FOSW K-NN: 5…	Cogent EvenT-ML CART: 91,6% Cogent CCA CART: 83,9% Cogent FNSW CART: 59,6% Cogent FOSW CART: 56,9% SisFall EvenT-ML CART: 87,7% SisFall CCA CART: 83,3% SisFall FNSW CART: 68,6% SisFall FOSW CART: 67,6% Cogent EvenT-ML K-NN: 94,0% Cogent CCA K-NN: 84,5% Cogent FNSW K-NN: 79,7% Cogent FOSW K-NN: 76,1% SisFall EvenT-ML K-NN: 90,7% SisFall CCA K-NN: 84,1% SisFall FNSW K-NN: 69,7% SisFall FOSW K-NN: 6…
Wearable	Rashidpour et al., 2016 [98]		1	1
Wearable	Ren et al., 2016 [99]	Chameleon: 96,86% FTFD: 95,16% AMD: 94,16%	Chameleon: 99,07% FTFD: 97,87% AMD: 96,67%	Chameleon: 93,11% FTFD: 90,67% AMD: 90,00%
Wearable	Rescio et al., 2018 [100]		0.895	0.913
Wearable	Sabatini et al., 2016 [101]		1	0.8
Wearable	Santos et al., 2019 [38]	SmartWatch CNN-1Conv: 99,92% SmartWatch CNN-3Conv: 98,43% Notch CNN-3B3Conv: 79,55% URFD CNN-3B3Conv: 99,86% URFD LSTM Acc Rot [12]: 98,57%	SmartWatch CNN-1Conv: 100% SmartWatch CNN-3Conv: 98,53% Notch CNN-3B3Conv: 97,37% URFD CNN-3B3Conv: 100% URFD LSTM Acc Rot [12]: 100%	SmartWatch CNN-1Conv: 99,45% SmartWatch CNN-3Conv: 97,8% Notch CNN-3B3Conv: 60,38% URFD CNN-3B3Conv: 99,72% URFD LSTM Acc Rot [12]: 96,67%	SmartWatch CNN-1Conv: 100% SmartWatch CNN-3Conv: 91,75% Notch CNN-3B3Conv: 95,52% URFD CNN-3B3Conv: 100% URFD LSTM Acc Rot [12]: 100%
Wearable	Sarabia-Jácome et al., 2020 [102]	Our LSTM: 98,75% Our GRU: 98,40% SVM [25]: 98,00% k-NN [25]: 96,13% LSTM-Acc [22]: 95,71% k-NN [30]: 70,60% SVM [30]: 95,60% SOM [30]: 98,70%	LSTM: 97,44% GRU: 95,63% SVM [25]: 99,00% k-NN [25]: 99,20% LSTM-Acc [22]: 95,00% k-NN [30]: 41,00% SVM [30]: 91,90% SOM [30]: 98,10%	Our LSTM: 97,60% Our GRU: 97,15% SVM [25]: 80,00% k-NN [25]: 69,00% LSTM-Acc [22]: 96,67% k-NN [30]: 84,20% SVM [30]: 82,70% SOM [30]: 91,20%
Wearable	Shahzad et al., 2018 [103]	Waist MKL-SVM: 97,81% Waist SVM: 97,14% Waist ANN: 96,99% Waist k-NN: 96,99% Waist Naïve Bayes: 97,20% Thigh MKL-SVM: 91,70% Thigh SVM: 90,40% Thigh ANN: 89,49% Thigh k-NN: 90,30% Thigh Naïve Bayes: 80,68%	Waist MKL-SVM: 95,19% Waist SVM: 93,96% Waist ANN: 94,39% Waist k-NN: 93,12% Waist Naïve Bayes: 93,80% Thigh MKL-SVM: 88,01% Thigh SVM: 85,65% Thigh ANN: 86,62% Thigh k-NN: 84,30% Thigh Naïve Bayes: 82,67%	Waist MKL-SVM: 99,52% Waist SVM: 99,20% Waist ANN: 98,71% Waist k-NN: 99,50% Waist Naïve Bayes: 99,45% Thigh MKL-SVM: 95,83% Thigh SVM: 95,72% Thigh ANN: 92,68% Thigh k-NN: 97,02% Thigh Naïve Bayes: 95,42%
Wearable	Suriani et al., 2018 [104]	K-NN K3 Hip: 85,9% K-NN K3 Thigh: 82,4% K-NN K3 Foot: 87,0% K-NN K5 Hip: 82,3% K-NN K5 Thigh: 81,8% K-NN K5 Foot: 79,5% SVM K3 Hip: 92,3% SVM K3 Thigh: 87,5% SVM K3 Foot: 86,4% SVM K5 Hip: 89,1% SVM K5 Thigh: 83,6% SVM K5 Foot: 82,7%
Wearable	Torti et al., 2019 [42]	ADL: 93,12% Fall Alert: 90,93% Fall: 98,33%	ADL: 97,85% Fall Alert: 90,77% Fall: 97,93%	ADL: 88,39% Fall Alert: 91,08% Fall: 98,73%
Wearable	Tunca et al., 2019 [105]	SVM: 83,33% RF: 84,3% MLP: 90,3% HMM: 86,6% LSTM: 92,1% LSTM Raw: 75,9%
Wearable	Wu et al., 2018 [64]		92% 100 Hz: 95,2% 20 Hz: 96,7%	90% 100 Hz: 94,8% 20 Hz: 92%
Wearable	Xi et al., 2017 [106]		FMMNN IAV: 95,89% FMMNN VAR: 74,60% FMMNN WAMP: 99,70% FMMNN ZC: 98,59% FMMNN NT: 99,70% FMMNN MA: 97,22% FMMNN MF: 95,89% FMMNN HIST: 99,70% FMMNN AR: 99,70% FMMNN ARCU: 98,59% FMMNN EWT: 97,22% FMMNN EWP: 98,59% FMMNN ZCWT: 99,70% FMMNN FE: 99,70% FMMNN PE: 98,50% FDA IAV: 85,37% FDA VAR: 82,35% FDA WAMP: 82,35% FDA ZC: 77,78% FDA NT: 77,78% FDA MA: 84,34% FDA MF: 87,50% FDA HIST: 59,83% FDA AR…	FMMNN IAV: 83,33% FMMNN VAR: 76,92% FMMNN WAMP: 99,35% FMMNN ZC: 98,10% FMMNN NT: 90,91% FMMNN MA: 76,92% FMMNN MF: 83,33% FMMNN HIST: 99,35% FMMNN AR: 99,35% FMMNN ARCU: 76,92% FMMNN EWT: 83,33% FMMNN EWP: 76,92% FMMNN ZCWT: 99,35% FMMNN FE: 99,35% FMMNN PE: 90,91% FDA IAV: 71,43% FDA VAR: 99,35% FDA WAMP: 99,35% FDA ZC: 90,91% FDA NT: 90,91% FDA MA: 99,35% FDA MF: 66,67% FDA HIST: 76,92% FDA AR…			Testing FMMNN IAV: 798,1 ms Testing FMMNN VAR: 774,5 ms Testing FMMNN WAMP: 914,8 ms Testing FMMNN ZC: 985,6 ms Testing FMMNN NT: 782,3 ms Testing FMMNN MA: 735,5 ms Testing FMMNN MF: 785,1 ms Testing FMMNN HIST: 1768,1 ms Testing FMMNN AR: 871,8 ms Testing FMMNN ARCU: 916,7 ms Testing FMMNN EWT: 1089,6 ms Testing FMMNN EWP: 1343,9 ms Testing FMMNN ZCWT: 1010,8 ms Testing FMMNN FE: 747,1 ms Testi…
Wearable	Yacchirema et al., 2018 [35]	SisFall Our proposal ML algo-Ensemble: 98,72% Decision tree (Aguiar et al [16]): 92,9% SVM (Santoyo et al [19]): - SVM (Pierleoni et al [28]): 95,18% MLP (Nguyen et al [30]): 99,05% K-NN (Ozdemir et al [31]): 99,91% HMM (Tong et al [32]): -	SisFall Our proposal ML algo-Ensemble: 94,60% Decision tree (Aguiar et al [16]): 93,2% SVM (Santoyo et al [19]): 97,8% SVM (Pierleoni et al [28]): 100% MLP (Nguyen et al [30]): 99,62% K-NN (Ozdemir et al [31]): 99,79% HMM (Tong et al [32]): 100%	SisFall Our proposal ML algo-Ensemble: 96,22% Decision tree (Aguiar et al [16]): 92,3% SVM (Santoyo et al [19]): 93,5% SVM (Pierleoni et al [28]): 90,37% MLP (Nguyen et al [30]): 98,26% K-NN (Ozdemir et al [31]): 100% HMM (Tong et al [32]): 100%			Supervised learning classification algorithm DT (Decision tree): AUC:0,9748 Training time: 4,2s Testing time: 3,52s Ensemble: AUC:0,9951 Training time: 5,75s Testing time: 3,48s LR (Logistic regression): AUC:0,8487 Training time: 5,4s Testing time: 4,8s Deepnet: AUC:0,9906 Training time: 223,6s Testing time: 3,8s
Wearable	Yoo et al., 2018 [107]	Sigmoid/Random Raw value Fill zero: 98,67% Sigmoid/Random Raw value Scale: 96,89% Sigmoid/Random SMV Fill zero: 99,89% Sigmoid/Random SMV Scaling: 97,11% ReLU/Xavier Raw value Fill zero: 100% ReLU/Xavier Raw value Scale: 100% ReLU/Xavier SMV Fill zero: 100% ReLU/Xavier SMV Scale: 100%	Sigmoid/Random Raw value Fill zero: 99,56% Sigmoid/Random Raw value Scale: 99,33% Sigmoid/Random SMV Fill zero: 100% Sigmoid/Random SMV Scaling: 95,33% ReLU/Xavier Raw value Fill zero: 100% ReLU/Xavier Raw value Scale: 100% ReLU/Xavier SMV Fill zero: 100% ReLU/Xavier SMV Scale: 100%	Sigmoid/Random Raw value Fill zero: 97,78% Sigmoid/Random Raw value Scale: 94,00% Sigmoid/Random SMV Fill zero: 99,78% Sigmoid/Random SMV Scaling: 98,89% ReLU/Xavier Raw value Fill zero: 100% ReLU/Xavier Raw value Scale: 100% ReLU/Xavier SMV Fill zero: 100% ReLU/Xavier SMV Scale: 100%
Wearable	Yuwono et al., 2012 [108]			In group ARBF: 95,56% In group MLP: 97,14% In group Ensemble MLP+ARBF: 98,57% Out group ARBF: 92,94% Out group MLP: 95,29% Out group Ensemble MLP+ARBF: 97,65%
Not wearable	Adnan et al., 2018 [109]	0.91		0.97	0.91	0.97
Not wearable	Alam et al., 2023 [110]	GMDCSA: 97,8% CAUCAFall: 93,67	GMDCSA: 100% CAUCAFall: 92,72%	GMDCSA: 96,26% CAUCAFall: 94,55%	GMDCSA: 100% CAUCAFall: 93,42%	GMDCSA: 98,08% CAUCAFall: 93,95%
Not wearable	Berlin et al., 2022 [48]	URDF RGB-2DConv: 96±7% URDF RGB-DepthConv: 93±5% URDF OF-2DConv: 100% URDF OF-DepthConv: 97±6% FDD RGB-2DConv: 93±5% FDD RGB-DepthConv: 88±1% FDDOF-2DConv: 96±1% FDD OF-DepthConv: 91±2% URDF NunezMarcos et al 2017: 95% URDF Zerrouki et al 2018: 97% URDF Harrou et al. 2019: 96% URDF Proposed (OF+2DConv): 100% FDD NunezMarcos et al 2017: 97% FDD Zerrouki et al 2018: 97% FDD Harrou et al. 2019: 96% …	URDF RGB-2DConv: 97±6% URDF RGB-DepthConv: 91±1% URDF OF-2DConv: 100% URDF OF-DepthConv: 100% FDD RGB-2DConv: 89±5% FDD RGB-DepthConv: 91±4% FDD OF-2DConv: 96±2% FDD OF-DepthConv: 87±4%	URDF RGB-2DConv: 87±1% URDF RGB-DepthConv: 89±3% URDF OF-2DConv: 100% URDF OF-DepthConv: 93±5% FDD RGB-2DConv: 96±3% FDD RGB-DepthConv: 95±4% FDD OF-2DConv: 97±3% FDD OF-DepthConv: 93±5%	URDF RGB-2DConv: 96±7% URDF RGB-DepthConv: 95±1% URDF OF-2DConv: 100% URDF OF-DepthConv: 100% FDD RGB-2DConv: 91±7% FDD RGB-DepthConv: 97±2% FDD OF-2DConv: 96±1% FDD OF-DepthConv: 88±4%	URDF RGB-2DConv: 91±8% URDF RGB-DepthConv: 87±6% URDF OF-2DConv: 100% URDF OF-DepthConv: 96±6% FDD RGB-2DConv: 93±4% FDD RGB-DepthConv: 95±2% FDD OF-2DConv: 96±1% FDD OF-DepthConv: 90±2%
Not wearable	de Miguel et al., 2017 [111]	0.969	0.976	0.96	0.96
Not wearable	Ding et al., 2023 [20]	TD map CNN [26]: 92,8% CFAR Based 3D-pointNet: 92,7% TDSP CNN [26]: 91,2% TDSP 3D-point-Net: 95,0% DRDT Subspace KNN [21]: 91,7% RD frames 3DCNN [28]: 93,5% RD frames CNN+LSTM [20]: 94,2% CFAR-based 4D-PointNet: 96,2% DRDSP 3DCNN [28]: 93,2% DRDSP CNN+LSTM [20]: 93,6% DRDSP 4D-PointNet: 98,0% WRGANGP+DCNN [43]: 92,3% Customized feature + hierarchical structure [44]: 95,4% Improved PCA+Improved VG…	TD map CNN [26]: 93% CFAR Based 3D-pointNet: 93% TDSP CNN [26]: 91% TDSP 3D-point-Net: 95% DRDT Subspace KNN [21]: 92% RD frames 3DCNN [28]: 94% RD frames CNN+LSTM [20]: 94% CFAR-based 4D-PointNet: 96% DRDSP 3DCNN [28]: 93% DRDSP CNN+LSTM [20]: 94% DRDSP 4D-PointNet: 98%		TD map CNN [26]: 93% CFAR Based 3D-pointNet: 93% TDSP CNN [26]: 92% TDSP 3D-point-Net: 95% DRDT Subspace KNN [21]: 92% RD frames 3DCNN [28]: 94% RD frames CNN+LSTM [20]: 94% CFAR-based 4D-PointNet: 96% DRDSP 3DCNN [28]: 93% DRDSP CNN+LSTM [20]: 94% DRDSP 4D-PointNet: 98%	TD map CNN [26]: 93% CFAR Based 3D-pointNet: 93% TDSP CNN [26]: 91% TDSP 3D-point-Net: 95% DRDT Subspace KNN [21]: 92% RD frames 3DCNN [28]: 93% RD frames CNN+LSTM [20]: 94% CFAR-based 4D-PointNet: 96% DRDSP 3DCNN [28]: 93% DRDSP CNN+LSTM [20]: 94% DRDSP 4D-PointNet: 98%	Training time/epoch (s) TD map CNN [26]: 7,77 CFAR Based 3D-pointNet: 5,01 TDSP CNN [26]: 7,77 TDSP 3D-point-Net: 3,03 DRDT Subspace KNN [21]: 0,28 RD frames 3DCNN [28]: 5,87 RD frames CNN+LSTM [20]: 8,22 CFAR-based 4D-PointNet: 7,48 DRDSP 3DCNN [28]: 5,87 DRDSP CNN+LSTM [20]: 8,22 DRDSP 4D-PointNet: 7,48 Testing time/epoch (s) TD map CNN [26]: 3,31 CFAR Based 3D-pointNet: 0,57 TDSP CNN [26]: 3,3…
Not wearable	Droghini et al., 2017 [46]					SVM STD: 98,81% SVM STD: 99,63% SVM NOPRE: 100,0% SVM NOPRE: 99,62%
Not wearable	Droghini et al., 2017 [112]					Clean OCSVM Set 1: 93,62% Clean OCSVM + template Set 1: 95,65% Clean OCSVM Set 2: 75,71% Clean OCSVM + template Set 2: 96,47% Clean OCSVM Set 3: 82,25% Clean OCSVM + template Set 3: 89,89% Noisy OCSVM Set 1: 91,30% Noisy OCSVM + template Set 1: 93,02% Noisy OCSVM Set 2: 62,97% Noisy OCSVM + template Set 2: 70,99% Noisy OCSVM Set 3: 75,15% Noisy OCSVM + template Set 3: 79,92%
Not wearable	Fan et al., 2017 [113]	ELM: 74,1% MLPNN: 92,9% DAGSVM: 97,1%
Not wearable	Guerra et al., 2020 [114]	0.9375	0.9125	0.975	0.94
Not wearable	Guerra et al., 2022 [115]		Dataset 1 (8 features) 3BGRU: 95% Dataset 2 (52 features) 3BGRU: 98% Dataset 3 (52 features) 3BGRU: 98% Dataset 3 (52 features) 2BLSTM: 98% Dataset 4 (52 features) 3BGRU: 99%	Dataset 1 (8 features) 3BGRU: 96% Dataset 2 (52 features) 3BGRU: 87% Dataset 3 (52 features) 3BGRU: 87% Dataset 3 (52 features) 2BLSTM: 80% Dataset 4 (52 features) 3BGRU: 89%	Dataset 1 (8 features) 3BGRU: 82% Dataset 2 (52 features) 3BGRU: 88% Dataset 3 (52 features) 3BGRU: 88% Dataset 3 (52 features) 2BLSTM: 87% Dataset 4 (52 features) 3BGRU: 92%
Not wearable	Guerra et al., 2023 [17]	BLSTM: 85% 2LSTM: 83,1% LSTM: 84,2% LSTM-2FC: 84,2% 2BLSTM: 85% 2BLSTM2D: 85,7% 2BLSTM1D: 85,1%
Not wearable	Helen Victoria et al., 2021 [116]	University of Glasgow Dataset RGB-CNN: 85,15% University of Glasgow Dataset HSV-CNN: 83,33% University of Glasgow Dataset LAB-CNN: 92,61% University of Glasgow Dataset Proposed tower CNN: 97,58%
Not wearable	Hu et al., 2014 [117]		0.992	0.947
Not wearable	Huu et al., 2022 [118]	Threshold+SVM [4]: 96,77% Topenpose + CNN [5]: 78,2% Sensor of smartphone [33]: 84,21% MobilenetV2+LSTM: 83,83%					OpenPose (VGG+19)+LSTM: training test:ACC=92,1% testing dataset: ACC=91,3% Training time (hour): 15,3 h Processing speed (FPS) =3,7 OpenPose (MobileNetV2)+LSTM: training test:ACC=90,7% testing dataset: ACC=90,1% Training time (hour): 12,7 h Processing speed (FPS) =13
Not wearable	Karayaneva et al., 2023 [119]	SVD: 97,90% Fisher: 83,05% DCT: 89,34% GLCM: 66,11% CNN-LSTM: 95,13%
Not wearable	Li et al., 2012 [120]	Case I Clean BFH: 98% Case I Clean BF: 95% Case I Clean SGL: 92% Case I Noisy BFH: 89% Case I Noisy BF: 86% Case I Noisy SGL: 83% Case II Clean BFH: 95% Case II Clean BF: 93% Case II Clean SGL: 88% Case II Noisy BFH: 89% Case II Noisy BF: 85% Case II Noisy SGL: 81%	Case I Clean BFH: 97% Case I Clean BF: 95% Case I Clean SGL: 88% Case I Noisy BFH: 81% Case I Noisy BF: 77% Case I Noisy SGL: 75% Case II Clean BFH: 98% Case II Clean BF: 92% Case II Clean SGL: 92% Case II Noisy BFH: 86% Case II Noisy BF: 85% Case II Noisy SGL: 78%	Case I Clean BFH: 100% Case I Clean BF: 95% Case I Clean SGL: 95% Case I Noisy BFH: 97% Case I Noisy BF: 95% Case I Noisy SGL: 91% Case II Clean BFH: 93% Case II Clean BF: 93% Case II Clean SGL: 84% Case II Noisy BFH: 91% Case II Noisy BF: 84% Case II Noisy SGL: 83%
Not wearable	Li et al., 2018 [121]	0.917	0.813	1
Not wearable	Li et al., 2020 [122]	Individual gait Bi-LSTM: 98,2±2,18% Sequential gait Bi-LSTM: 92,7±5,82%
Not wearable	Li et al., 2021 [123]	CS Part-aware LSTM [12]: 62.9% CS ST-LSTM + Trust Gate [30]: 69.2% CS STA-LSTM [31]: 73.4% CS GCA-LSTM [32]: 74.4% CS VA-LSTM [33]: 79.4% CS SR-TSL [33]: 84.8% CS HCN [34]: 86.5% CS 2s-AGCN [35]: 88.5% CS AGC-LSTM [36]: 89.2% CS DGNN [37]: 89.9% CS NAS-GCN [38]: 89.4% CS Proposed: 90.0% CV Part-aware LSTM [12]: 70.3% CV ST-LSTM + Trust Gate [30]: 77.7% CV STA-LSTM [31]: 81.2% CV GCA-LSTM [32]: 82…
Not wearable	Li et al., 2023 [124]	LSTM: 94,29% CNN: 98,04% ResNet-18: 98,37% CNN+LSTM: 98,75% RBLA: 99,86% DCNN [27]: 91% Tocer CNN [3°]: 97,58% Dual view CNN(DVCNN) [35]: 98% Vision Transformer slice 3[7]: 99,12% Proposed RBLA: 99,86%	LSTM: 44% CNN: 89% ResNet-18: 92% CNN+LSTM: 89% RBLA: 99%		LSTM: 75% CNN: 88% ResNet-18: 91% CNN+LSTM: 93% RBLA: 99%	LSTM: 43% CNN: 88% ResNet-18: 92% CNN+LSTM: 91% RBLA: 99%
Not wearable	Liu et al., 2019 [28]		Autocorrelation: training samples: 20%: 89,21% 40%: 92,03% 60%: 93,21% 80%: 93,24% MFSS-SVM: training samples: 20%: 89,41% 40%: 93,13% 60%: 93,79% 80%: 95,48%	Training Autocorrelation 20%: 54,23% TrainingAutocorrelation 40%: 58,45% TrainingAutocorrelation 60%: 61,35% TrainingAutocorrelation 80%: 63,47% TrainingMFSS-SVM 20%: 82,54% TrainingMFSS-SVM 40%: 85,84% TrainingMFSS-SVM 60%: 90,28% TrainingMFSS-SVM 80%: 91,23%
Not wearable	Martelli et al., 2014 [125]	All segments: 95,4% Foot: 91,4% Hand: 93,1% Hand-foot: 94,2%	All segments: 98,0% Foot: 98,0% Hand: 96,0% Hand-foot: 96,3%	All segments: 92,7% Foot: 84,8% Hand: 90,2% Hand-foot: 92,1%
Not wearable	Min et al., 2018 [126]	R-CNN: 96,27%		R-CNN: 99,8%	R-CNN: 96,32%
Not wearable	Min et al., 2018 [127]	0.9205
Not wearable	Natarajan et al., 2025 [128]		0.91	1	0.74
Not wearable	Qiao et al., 2022 [129]	rmDCNN: 86% mD-DCNN: 87,33% Rm-CPCANet: 82% mD-CPCANet: 84,33% RmD-SA: 92,67% RDC-MPCA: 94% Point Net: 95,67% Proposed: 96,33%	rmDCNN: 97,2% mD-DCNN: 97,47% Rm-CPCANet: 96,4% mD-CPCANet: 96,87% RmD-SA: 98,53% RDC-MPCA: 98,8% Point Net: 99,13% Proposed: 97,27%	rmDCNN: 86% mD-DCNN: 87,33% Rm-CPCANet: 82% mD-CPCANet: 84,33% RmD-SA: 92,67% RDC-MPCA: 94% Point Net: 95,67% Proposed: 96,33%	rmDCNN: 86,1% mD-DCNN: 87,37% Rm-CPCANet: 82,16% mD-CPCANet: 84,39% RmD-SA: 92,77% RDC-MPCA: 94,01% Point Net: 95,68% Proposed: 96,35%
Not wearable	Singh et al., 2019 [22]	LR: 95,52% SVM: 95,01% K-NN: 94,23% DT: 95,87% RF: 97,40%	LR: 100% SVM: 100% K-NN: 99,41% DT: 99,67% RF: 100%		LR: 88,64% SVM: 88,27% K-NN: 87,56% DT: 90,65% RF: 91,96%	LR: 93,97% SVM: 93,76% K-NN: 93,10% DT: 94,94% RF: 95,81%	LR SVM K-NN DT RF Train = 27,86s 5,16s 0,52s 0,73s 0,24s Test = 0,1s 1,9s 17,52s 0,024s 0,02s
Not wearable	Spasova et al., 2016 [130]	SVM: 97,92%	SVM: 97,89%	SVM: 97,96%
Not wearable	Wang et al., 2020 [19]	CSAR = 100% DL = 98% HMM+CS = 100% HMM = 92%	Fall: Spec CSAR = 100% Overall: Spec CSAR = 95%		Fall: Precision = 97% Overall: Precision CSAR = 94%
Not wearable	Zahan et al., 2021 [131]	UWA3D Val3: 98,40% UWA3D Val4: 98,43% NTU60 X-Sub: 99,86% NTU60 X-View: 99,93% NTU120 X-Sub: 99,83% NTU120 X-Set: 99,85% NTU 60 DATASET Inception-ResNet-v2: 91,70% NTU 60 DATASET ST-GCN: 92,90% NTU 60 DATASET 1D-CNN: 99,20% NTU 60 DATASET Proposed X-Sub: 99,86% NTU 60 DATASET Proposed X-view: 99,93%	UWA3D Val3: 99,59% UWA3D Val4: 99,59% NTU60 X-Sub: 99,93% NTU60 X-View: 99,96% NTU120 X-Sub: 99,87% NTU120 X-Set: 99,92%	UWA3D Val3: 66,67% UWA3D Val4: 66,67% NTU60 X-Sub: 96,00% NTU60 X-View: 98,10% NTU120 X-Sub: 92,36% NTU120 X-Set: 91,67%		UWA3D Val3: 75,00% UWA3D Val4: 75,00% NTU60 X-Sub: 96,00% NTU60 X-View: 97,79% NTU120 X-Sub: 85,38% NTU120 X-Set: 90,95%	epoch par minute
Hybrid	Alabdulkree et al., 2023 [132]	CSA-IDFLDD VGG16: 97,6% VGG19: 98,0% Depthwise: 98,0% 1D Conv NN: 92,7% 2D Conv NN: 95,0% ResNet50: 95,4% ResNet101: 96,2% IMEFD-ODCNN: 98,87% CSA-IDFLFD: 99,07%
Hybrid	Benhaili et al., 2025 [45]	UCI HAR FallMixer: 97,56% UCI HAR CNN LSTM: 92,79±0,34% UCI HAR MobileHART [29]: 97,67% UCI HAR: ViT [29]: 93,66% MHEALTH FallMixer: 97,71% MHEALTH EkVN [31]: 67% MHEALTH MEMM [32]: 90,91%
Hybrid	Cao et al., 2024 [133]	PSE-CNN-BiGRU UCIHAR: 99.56% PSE-CNN-BiGRU HAR70PLUS: 89.42% PSE-CNN-BiGRU HABRD: 98.90% CNN UCIHAR: 93,17% CNN HAR70PLUS: 85,04% CNN HABRD: 95.35% BiGRU UCIHAR: 96,11% BiGRU HAR70PLUS: 83,23% BiGRU HABRD: 96.29% UCIHAR (Garg et al. [8]): 92,33% HAR70PLUS (Garg et al. [8]): 84,77% HABRD (Garg et al. [8]): 95.28% UCIHAR (Li et al. [32]): 98,64% HAR70PLUS (Li et al. [32]): 87,78% HABRD (Li et al. […				PSE-CNN-BiGRU UCIHAR: 99.59% PSE-CNN-BiGRU HAR70PLUS: 74.44% PSE-CNN-BiGRU HABRD: 98.89% CNN UCIHAR: 89.71% CNN HAR70PLUS: 65.81% CNN HABRD: 95.26% BiGRU UCIHAR: 96.24% BiGRU HAR70PLUS: 57.93% BiGRU HABRD: 96.11% UCIHAR (Garg et al. [8]): 78.85% HAR70PLUS (Garg et al. [8]): 62.83% HABRD (Garg et al. [8]): 95.01% UCIHAR (Li et al. [32]): 98.69% HAR70PLUS (Li et al. [32]): 69.26% HABRD (Li et al. […
Hybrid	Kepski et al., 2018 [134]	URFD SVM: 97,52% URFD K-NN: 97,33% URFD K-NN+SVM: 100%				URFD SVM: 97,41% URFD K-NN: 97,21% URFD K-NN+SVM: 100%
Hybrid	Kwolek et al., 2014 [25]	SVM - depth only: 90,00% SVM - depth+acc: 98,33% Threshold UFT [10]: 95,00% Threshold LFT [10]: 86,67%	SVM - depth only: 80,00% SVM - depth+acc: 96,67% Threshold UFT [10]: 90,00% Threshold LFT [10]: 80,00%	SVM - depth only: 100% SVM - depth+acc: 100% Threshold UFT [10]: 100% Threshold LFT [10]: 93,33%	SVM - depth only: 83,30% SVM - depth+acc: 96,77% Threshold UFT [10]: 90,91% Threshold LFT [10]: 82,35%
Hybrid	Li et al., 2018 [73]	Threshold based fall detection subsystem using mobile phones: 84,17% support vector machine (SVM)-based fall detection subsystem using Kinects: 97,08%
Hybrid	Sucerquia et al., 2018 [135]	Without PD J1: 86,14% Without PD J2: 96,50% Without PD J3: 99,33% With PD J1: 94,42% With PD J2: 96,42% With PD J3: 99,39%	Without PD J1: 81,72% Without PD J2: 96,79% Without PD J3: 99,37% With PD J1: 91,49% With PD J2: 96,69% With PD J3: 99,51%	Without PD J1: 92,92% Without PD J2: 96,06% Without PD J3: 99,27% With PD J1: 97,35% With PD J2: 96,15% With PD J3: 99,28%
